# Supplementary material for: Screening for Chagas disease from the electrocardiogram using a deep neural network
Source: PLoS Negl Trop Dis. 2023 Jul 3;17(7):e0011118. doi: 10.1371/journal.pntd.0011118 (PMC10361500; doi:10.1371/journal.pntd.0011118)
Supplement: S1 Table — Metrics and 95% confidence intervals evaluated on the no-CCC configuration of the test data sets (see the text for details). The classification thresholds are 0.60 for REDS-II and 0.71 for ELSA-Brasil. (XLSX) [file pntd.0011118.s001.xlsx]

## Sheet: Sheet1
Metric \ Test data	REDS-II (no CCC)	ELSA-Brasil (no CCC)
Recall	0.33 (0.27-0.39)	0.29 (0.23-0.35)
Specificity	0.77 (0.72-0.82)	0.76 (0.75-0.77)
Precision	0.50 (0.41-0.58)	0.02 (0.02-0.03)
F1 score	0.39 (0.33-0.46)	0.04 (0.03-0.05)
AUC-ROC	0.56 (0.51-0.61)	0.56 (0.52-0.59)
Avg. prec.	0.45 (0.39-0.52)	0.02 (0.02-0.02)
