# Supplementary material for: Screening for Chagas disease from the electrocardiogram using a deep neural network
Source: PLoS Negl Trop Dis. 2023 Jul 3;17(7):e0011118. doi: 10.1371/journal.pntd.0011118 (PMC10361500; doi:10.1371/journal.pntd.0011118)
Supplement: S2 Table — Equivalent to Table 3 when the training is adapted to specifically target patients with CCC. The classification thresholds are 0.51 (selected by maximising the F1 score) and 0.33 (corresponding to 90% specificity). (XLSX) [file pntd.0011118.s002.xlsx]

## Sheet: Sheet1
Metric \ Threshold	F1 score-based: 0.51	Specificity-based: 0.33
Recall	0.72 (0.69-0.75)	0.79 (0.76-0.82)
Specificity	0.95 (0.94-0.95)	0.90 (0.89-0.91)
Precision	0.76 (0.74-0.79)	0.66 (0.63-0.68)
F1 score	0.74 (0.72-0.76)	0.72 (0.69-0.74)
AUC-ROC	0.93 (0.92-0.93)
Avg. prec.	0.80 (0.77-0.82)
