# Supplementary material for: Screening for Chagas disease from the electrocardiogram using a deep neural network
Source: PLoS Negl Trop Dis. 2023 Jul 3;17(7):e0011118. doi: 10.1371/journal.pntd.0011118 (PMC10361500; doi:10.1371/journal.pntd.0011118)
Supplement: S3 Table — Equivalent to Table 4 when the training is adapted to specifically target patients with chronic Chagas cardiomyopathy. The classification thresholds are 0.51 for REDS-II and 0.33 for ELSA-Brasil. (XLSX) [file pntd.0011118.s003.xlsx]

## Sheet: Sheet1
Metric \ Test data	REDS-II (CCC)	ELSA-Brasil (CCC)
Recall	0.70 (0.63-0.77)	0.59 (0.44-0.73)
Specificity	0.98 (0.96-0.99)	0.96 (0.96-0.96)
Precision	0.91 (0.85-0.95)	0.05 (0.03-0.07)
F1 score	0.79 (0.74-0.84)	0.09 (0.06-0.12)
AUC-ROC	0.90 (0.86-0.93)	0.91 (0.85-0.95)
Avg. prec.	0.83 (0.76-0.89)	0.10 (0.05-0.19)
